# Supplementary material for: Role of GDF15/MAPK14 Axis in Chondrocyte Senescence as a Novel Senomorphic Agent in Osteoarthritis
Source: Int J Mol Sci. 2022 Jun 24;23(13):7043. doi: 10.3390/ijms23137043 (PMC9266723; doi:10.3390/ijms23137043)
Supplement: Supplementary file 1 [file ijms-23-07043-s001.zip]

Archive with 1 entries (1 files):
- ijms-1763348-supplementary.pdf
